# Supplementary material for: Presynaptic supervision of cortical spine dynamics in motor learning
Source: Sci Adv. 2022 Jul 27;8(30):eabm0531. doi: 10.1126/sciadv.abm0531 (PMC9328689; doi:10.1126/sciadv.abm0531)
Supplement: Supplementary file 2 — Movies S1 and S2 [file sciadv.abm0531_movies_s1_and_s2.zip]

Archive with 2 entries (2 files):
- sciadv.abm0531_movie_s1.mov
- sciadv.abm0531_movie_s2.mov
